# Supplementary material for: Comprehensive analysis of autophagy-related gene expression profiles identified five gene biomarkers associated with immune infiltration and advanced plaques in carotid atherosclerosis
Source: Orphanet J Rare Dis. 2023 Mar 23;18:66. doi: 10.1186/s13023-023-02660-2 (PMC10037854; doi:10.1186/s13023-023-02660-2)
Supplement: Supplementary file 3 — Additional file 3: The forward and reverse primers for qRT-PCR. [file 13023_2023_2660_MOESM3_ESM.xlsx]

## Sheet: Sheet1
Table S2. The forward and reverse primers for qRT-PCR.
Genes	Forward (5, to 3,)	Reverse (5, to 3,)
GAPDH	AGCTCACTGGCATGGCCTTC	CGCCTGCTTCACCACCTTCT
CTSD	CAGGGCGAGTACATGATCCC	TTGTAGCCTTTGCCTCCCAG
CASP1	GCTTTCTGCTCTTCCACACC	TCCTCCACATCACAGGAACA
ITGA6	CAGTGGAGCCGTGGTTTTG	CCACCGCCACATCATAGCC
CCL2	GCCTCCAGCATGAAAGTCTC	CAGATCTCCTTGGCCACAAT
TNFSF10	TGCAGTCTCTCTGTGTGGCTG	CAAGCAATGCCACTTTTG GA
